# Supplementary material for: Different Contributions of Physical Activity on Arterial Stiffness between Diabetics and Non-Diabetics
Source: PLoS One. 2016 Aug 10;11(8):e0160632. doi: 10.1371/journal.pone.0160632 (PMC4980026; doi:10.1371/journal.pone.0160632)
Supplement: S1 Dataset — (XLSX) [file pone.0160632.s001.xlsx]

## Sheet: Sheet1
Age	Height	1st-Weight	1st-Waist	1st-BMI	2nd-Weight	2nd-Waist	2nd-BMI	d-Weight	d-Waist	d-BMI	Sex (1-Male, 0-Female)	1st-ABI	1st-CAVI	1st-BP Sys	1st-BP Dia	2nd-ABI	2nd-CAVI	2nd-BP Sys	2nd-BP Dia	d-ABI	d-CAVI	d-BP Sys	d-BP Dia	TC	HDLC	LDLC	TG	cLDL	non-HDL-C	FBS	OBS	HbA1c_NGSP	CRE	BUN	UA	e_GFR	hsCRP	BNP	EF	d-TC	d-HDLC	d-LDLc	d-TG	d-cLDLC	d-nonHDLC	d-FBS	d-OBS	d-HbA1c	d-CRE
55	168.8	72.4	85.5	25.4	70.1	85	25.3	-2.3	-0.5	-0.1	1	1.08	10.85	97	65.5	1.15	6.47	113	79.5	0.07	-4.38	16	14	223	41.6	158	165	148.4	181.4		98	6.1	0.87	10.8	7.3	71.53	0.51	77.3	38.9	-30	20.2	-158	-5	-49.2	-50.2	0	-10	-0.2	0.02
58	155	52.5	76	21.9	53.5	78	21	1	2	-0.9	1	1.01	10.72	158	85.5	0.96	8.5	129.5	70.5	-0.05	-2.22	-28.5	-15	142	56.3		83	69.1	85.7		118	6.8	1.05	31.7		57.35	0.11	71.8	54.2	24	-56.3	86	-14	-69.1	-85.7	270	-118	0.6	-0.03
67	163	76.7	94	28.9	74.7	93.5	28.3	-2	-0.5	-0.6	1	1.08	11.68	173.5	101	1.08	9.62	176.5	103.5	0	-2.06	3	2.5	219	53.1	110	597		165.9	126		6	0.81	18.5	6.6	73.09	0.08	23.1	36.1	-57	-12.8	-13	-395	81.3	-44.2	-126	100	0.3	-0.03
59	149.5	54.5	85.5	24.4	54.5	85	24.4	0	-0.5	0	0	1.16	10	131	82	1.19	8.13	160	103	0.03	-1.87	29	21	155	61.3	79	96	74.5	93.7	99		5.9	0.51	10.3	5	92.92	0.07	8.9	68.5	17	9.2	-79	48	-1.8	7.8	8	0	0	0.03
80	158.6	54.6	82	21.7	57.6	83	23	3	1	1.3	1	1.06	11.39	142	79.5	1.04	9.62	181	96	-0.02	-1.77	39	16.5	150	79.6	64	64	57.6	70.4	118		6.8	0.87	18.5	4.2	64.24	0.05	74	54.7	-11	-6.4	-4	-20	-0.6	-4.6	-118	113	-0.3	-0.04
52	174.5	78.8	93	25.9	73.9	85	24.3	-4.9	-8	-1.6	1	1.11	9.28	149.5	90.5	1.01	7.57	138	87	-0.1	-1.71	-11.5	-3.5	177	50.4	108	161	94.4	126.6		115	6.7	0.74	16.2	4.7	86.77	0.15	20.7	62.7	-21	7.2	-108	-95	-9.2	-28.2	104	-115	-0.3	0.01
66	165.2	68	93.5	24.9	66.1	93.5	24.3	-1.9	0	-0.6	1	1.23	9.96	142	89.5	1.21	8.37	133	88.5	-0.02	-1.59	-9	-1	179	69.3	87	191	71.5	109.7		110	6.3	0.55	14.9	4.9	112.11	0.02	10.4	65.9	-32	-7.5	-87	-23	-19.9	-24.5	102	-110	-0.6	0.09
64	162.4	63.7		24.2	65	0	24.8	1.3	0	0.6	1	1.07	9.7	128.5	86.5	1.1	8.18	132.5	85	0.03	-1.52	4	-1.5	139	56.7	68	102	61.9	82.3	100		5.7	0.64	17.3	5.6	95.82	0.06	23.1		-8	-7.7	-68	49	-10.1	-0.3	17	0	0.5	0.01
61	167	65.1	86.5	23.3	66.4	89	24.2	1.3	2.5	0.9	1	1.1	8.97	112.5	76	1	7.48	138.5	86.5	-0.1	-1.49	26	10.5	244	36.9	175	245	158.1	207.1	124		5.3	0.68	16.9		90.92	0.31	7	59	-103	-3.8	-93	-53	-88.6	-99.2	-25	0	0.3	0.03
66	165.8	73.8	100	26.8	72.9	100	26.7	-0.9	0	-0.1	1	1.04	11.54	208.5	116.5	1.1	10.09	179	109	0.06	-1.45	-29.5	-7.5	147	61.6		97	66	85.4		227	6.8	0.63	10.9	6.3	96.63	0.13	59.3	61.7	-1	8.7	62	-23	-5.1	-9.7	0	-87	0.2	0
50	174	110.6	119	36.5	106.7	114	35.4	-3.9	-5	-1.1	1	0.95	9.58	182.5	109	1.11	8.17	167	102.5	0.16	-1.41	-15.5	-6.5	252	52.1	179	104	179.1	199.9	102		6	0.75	10.4	6.7	86.47	0.14	9.4	52.8	-90	9.7	-95	17	-103.1	-99.7	44	0	-0.1	0
72	167	71.6	94	25.7	71.2	91	25.6	-0.4	-3	-0.1	1	1.15	9.2	139	82.5	1.05	7.8	144.5	86	-0.1	-1.4	5.5	3.5	200	46	130	241	105.8	154		177	6.7	0.86	15.1	7.7	67.05	0.09	26.1	58.8	-57	-5.6	-46	-108	-29.8	-51.4	0	-75	-0.2	-0.1
80	163.5	79.4	101	29.7	80.6	100	30.2	1.2	-1	0.5	1	1.15	10.31	140	92	1.13	8.93	136	85.5	-0.02	-1.38	-4	-6.5	175	43.9	106	176	95.9	131.1	91		5.5	1.05	19	6.4	52.29	0.05	37.5	52.4	-19	-4.4	-106	-56	-3.4	-14.6	19	0	0.1	0.06
63	148.5	55	83	23.1	52	80	23.1	-3	-3	0	0	1.12	9	163	92	1	7.7	161.5	96	-0.12	-1.3	-1.5	4	216	54	138	211	119.8	162		100	6.3	0.65	17.4	5.2	69.94	0.07	13.8	73.7	-74	3.8	-70	-103	-57.2	-77.8	0	-5	-0.3	-0.08
65	177	67	92	21.4	67.6	92	21.6	0.6	0	0.2	1	1.12	13.12	144	91	1.12	11.83	154.5	100	0	-1.29	10.5	9	122	46.2		123	51.2	75.8	238		8	0.61	20.6	5.2	100.54	0.12	55.3	52.9	-122	0.3	70	-52	-51.2	-75.8	-147	0	0.7	0.13
75	164	62.4	85.5	23.2	58.8	79	21.8	-3.6	-6.5	-1.4	1	1.1	9.2	133	84	1.12	8.01	127	77.5	0.02	-1.19	-6	-6.5	181	56.3	106	98	105.1	124.7	130		6.4	0.79	18.5	4.5	72.72	0.02	40.1	45	10	-2.3	15	16	9.1	12.3	-30	0	-0.3	-0.04
76	164	80.9	97	30.1	83.3	0	31.4	2.4	-97	1.3	1	1.1	10.97	158	108	1.17	9.79	154.5	102.5	0.07	-1.18	-3.5	-5.5	114	39.8		67	60.8	74.2		139	7.4	1.34	20		40.64	0.1	302.6		29	-3.5	89	72	18.1	32.5	129	-139	0.1	0.76
62	150.4	50.5	85	22.3	51.1	83	22.4	0.6	-2	0.1	0	1.1	9.1	145.5	87	1.09	7.92	135.5	86	-0.01	-1.18	-10	-1	177	49	113	170	94	128	107		5.9	0.75	22.4	4.5	60.08	0.04	13.3	71.9	-1	-2.3	-2	-31	7.5	1.3	-17	0	0	-0.04
55	160.3	80.4		31.3	84.1	104	31.8	3.7	104	0.5	0	0.96	9.14	184	99.5	0.95	7.96	149	93	-0.01	-1.18	-35	-6.5		48.4	91					122	7.1	0.76	12.1	7.3	61.28	0.22	64	62.2	177	-5.7	-91	151	104.1	134.3	189	-122	0.9	0.08
67	164.1	64.1	83.5	23.8	66.5	84	24.3	2.4	0.5	0.5	1	1.13	10.93	167.5	97	1.09	9.78	159	90.5	-0.04	-1.15	-8.5	-6.5	180	50.6	108	251	79.2	129.4	107		6.2	0.78	12.3	7.6	76.17	0.12	5.4	66.6	-46	-5.1	-108	38	-48.5	-40.9	9	0	-0.3	0.04
77	168	71.7		25.4	67.6	0	24	-4.1	0	-1.4	1	0.92	9.71	157.5	95.5	0.95	8.56	172	108.5	0.03	-1.15	14.5	13	219	55.4	152	127	138.2	163.6	153		7.4	0.77	12.4	5.6	74.23	0.14	61.3		-81	-1.1	-92	68	-93.5	-79.9	-153	232	0.5	-0.12
76	154	60.3		25.4	59.6	86.5	25.1	-0.7	86.5	-0.3	1	1.14	11.54	180	102.5	1.08	10.41	165	96.5	-0.06	-1.13	-15	-6	150	58.4		120	67.6	91.6	135		5.7	1.1	13.1	6.9	50.43	0.31	36.3		13	-3.9	84	74	2.1	16.9	-135	104	0.1	-0.02
79	145.2	52.7	83.5	25	51.5	81	24.4	-1.2	-2.5	-0.6	0	1.19	10.52	154	99.5	1.06	9.43	162	109	-0.13	-1.09	8	9.5	153	40.3	93	146	83.5	112.7	132		7.7	0.7	16.9	3.9	60.44	0.12	114.6	60.1	-2	-3.3	-8	159	-30.5	1.3	-132	190	0.1	-0.06
79	164	53.6	77	19.9	55.7	79	20.7	2.1	2	0.8	1	1.1	10.5	119.5	71	1.1	9.44	121.5	74	0	-1.06	2	3	113	42.9		68	56.5	70.1	100		6.5	1.17	27.9	4.4	46.62	0.05	88.8		2	-3.1	59	55	-5.9	5.1	13	0	-0.1	-0.06
77	169.5	83.3	92	29	83.1	0	28.6	-0.2	-92	-0.4	1	1.08	11.4	142.5	93	1.26	10.35	136	91	0.18	-1.05	-6.5	-2	188	47.2	111	245	91.8	140.8		230	8	1.19	22.9	3.8	46.1	0.08	138		-27	10.6	-14	-159	-5.8	-37.6	0	-94	-1	0.07
46	177	79.8	82	25.5	75.3	82	24.6	-4.5	0	-0.9	1	1.07	7.09	122.5	84.5	1.13	6.05	110	71.5	0.06	-1.04	-12.5	-13	172	40.1	96	239	84.1	131.9	126		5.2	0.85	12.5	6.5	77.23	2.83	87.9	48	51	18.4	43	-13	35.2	32.6	12	0	0.1	-0.09
62	161.2	55		21.2	56.8	0	22.1	1.8	0	0.9	1	1.08	10.27	163	100.5	1.01	9.24	167	87.5	-0.07	-1.03	4	-13	176						161		6.3	0.71	12.7		86.32	0.1	22.4	71.2	-5	70.5	0	56	89.3	100.5	-6	0	1.1	-0.01
61	164	73.8	92	27.4	75.1	91	27.7	1.3	-1	0.3	1	1.17	11.31	167.5	107.5	1.15	10.29	159.5	100.5	-0.02	-1.02	-8	-7	143	50.3		122	68.3	92.7	112		5.7	0.98	13	6.9	60.96	0.11	10	48.4	6	6.7	84	-66	12.5	-0.7	-7	0	0.1	0.11
70	167.8	63.4	84	22.5	65.3	83	23.3	1.9	-1	0.8	1	0.97	9.74	136.5	91.5	1.01	8.78	117.5	77	0.04	-0.96	-19	-14.5	166	52.8	85	271	59	113.2		83	6.1	0.75	19.8	5.9	78.51		16.9	55.4	6	4.8	-85	-31	7.4	1.2	71	-83	0.1	0.03
55	173.7	82.3	99	29	86.8	96.5	29	4.5	-2.5	0	1	1.19	8.4	138.5	90.5	1.08	7.47	137.5	89	-0.11	-0.93	-1	-1.5		42.9	59	350				156	7.1	0.84	13.7	5.3	74.33	0.04	9.1	61.7	132	-4.4	3	6	22.3	93.5	187	-156	0.2	-0.06
69	162.6	63.2	91	23.9	65.1	90	24.8	1.9	-1	0.9	1	1.1	8.87	125.5	85.5	0.95	7.97	162	95	-0.15	-0.9	36.5	9.5	172	47.5	105	117	101.1	124.5		103	5.9	0.83	14.6		70.56	0.05	13.6		18	22.1	1	-10	-2.1	-4.1	92	-103	-0.3	0
62	170.5	78.6	94.5	27	75.2	0	25.9	-3.4	-94.5	-1.1	1	1.03	8.29	144	100.5	1.14	7.45	129.5	89	0.11	-0.84	-14.5	-11.5	143	40.4		111	80.4	102.6		130	7.3	0.82	11.4	5.6	73.73	0.05	10.6	55	21	5.1	0	52	5.5	15.9	0	40	-0.1	0.14
57	168	76.2	93.5	27	73.8	94.5	26.6	-2.4	1	-0.4	1	1.07	8.58	140.5	96	1.16	7.77	128.5	88.5	0.09	-0.81	-12	-7.5	180	50.7	106	215	86.3	129.3		136	5.4	0.7	14.7	5.2	89.81	0.1	31.8	48.6	48	2.6	-106	-92	63.8	45.4	0	-43	0.1	-0.04
71	164.5	62.1	83.5	22.9	61.4	85.5	22.8	-0.7	2	-0.1	1	1.1	10.26	130	79.5	1.06	9.5	138	82.5	-0.04	-0.76	8	3	152	41	96	77	95.6	111	88		5.7	0.78	18.9	4.8	74.91	0.09	13.1	63.4	-6	3.2	-10	-77	-95.6	-9.2	39	0	-0.1	0.03
68	155.2	57.1	82	23.7	55.8	82	23.1	-1.3	0	-0.6	1	1.03	10.49	133	88	1.03	9.75	147	92.5	0	-0.74	14	4.5	185	48.7	113	177	100.9	136.3		80	6.4	0.84	15	5.6	69.94	0.03	6.2	49.5	-18	-4.5	-113	-6	-12.3	-13.5	85	-80	0	0.03
62	166.5	67.5	88	24.3	69.7	91	24.9	2.2	3	0.6	1	0.93	8.22	132	75.5	0.91	7.51	171	104	-0.02	-0.71	39	28.5	140	43.6	65	236	49.2	96.4	153		7.6	0.78	10.6	2.8	77.88	0.11	16.4	61.4	-21	2	-15	-79	-7.2	-23	83	0	0.4	-0.07
61	157	65.4	92	26.5	63.6	90	25.9	-1.8	-2	-0.6	0	1.07	9.74	196.5	107.5	0.99	9.05	169.5	99	-0.08	-0.69	-27	-8.5	208	70	129	75	123	138		119	6.5	0.47	12.9	4.7	100.64	0.04	19.8	64.4	-52	4.9	-63	2	-57.3	-56.9	109	-119	0.2	0.09
65	170.3	64.4	84.5	22.2	68.3	0	23.9	3.9	-84.5	1.7	1	1.25	8.62	113	82	1.01	7.93	118	75.5	-0.24	-0.69	5	-6.5	135	55.7		73	64.7	79.3		258	8.9	0.81	18.5	2.8	73.72	0.03	10.9	42.9	21	-6.5	0	41	19.3	27.5	251	-258	-1.1	0.03
76	160.7	67.8		26.3	67	0	25.5	-0.8	0	-0.8	1	1.1	9.32	165	111	1.12	8.63	149	102	0.02	-0.69	-16	-9	260	55.3		255	153.7	204.7		102	5.5	0.73	15.6	5.2	78.98	0.06	61.8	45.5	-91	-1.2	96	-115	-66.8	-89.8	0	45	0.2	-0.05
69	179.8	88.8	102	27.5	87.1	100	27	-1.7	-2	-0.5	1	1.31	10.09	110	69.5	1.16	9.41	131.5	82	-0.15	-0.68	21.5	12.5	165	51.6		103	92.8	113.4		102	6	0.8	15	8	73.46	1.49	91.3	47.3	-10	0.6	0	61	-22.8	-10.6	0	21	0	-0.11
71	168.9	66.1	84.5	23.2	64.9	83.5	22.7	-1.2	-1	-0.5	1	1.2	9.52	146	92.5	1.13	8.86	110.5	76	-0.07	-0.66	-35.5	-16.5	123	56.9	49	175	31.1	66.1	94		5.7	1.02	12.9	7.4	55.86	0.34	49.6	65.1	20	-2.4	-49	-50	32.4	22.4	-94	105	0.2	0.05
69	158	63.5	84	25.4	63.3	83	25.4	-0.2	-1	0	0	1.03	9.73	149.5	78	0.91	9.08	144	76.5	-0.12	-0.65	-5.5	-1.5		66.9	129	79				132	6.2	0.27	17.7	3.6	178.15	0.12	18.9	68.4	0	-5.8	-49	51	0	0	102	-132	0.2	0.05
70	152	47.6	75.5	20.6	49.7	0	22	2.1	-75.5	1.4	0	1.21	10.29	159.5	81.5	0.96	9.65	192.5	81	-0.25	-0.64	33	-0.5	182	88	84	74	79.2	94	153		8.1	0.64	18.1	4.7	69.01	0.04	388.7	63.2	13	-5.3	8	110	-3.7	18.3	-153	95	-0.6	0.05
66	147	53	83	24.5	53.5	86.5	24.6	0.5	3.5	0.1	0	1.06	8.63	159	82	1.1	8	154	78	0.04	-0.63	-5	-4	187	64.7		194	83.5	122.3		115	5.7	0.36	16.1	6.2	131.72	0.43	43.3	66.1	10	6.6	105	-21	7.6	3.4	107	-115	-0.2	0.01
82	148.6	52.2	91	23.6	55	85	25.1	2.8	-6	1.5	0	1.06	8.8	146	73	1.11	8.19	167.5	101	0.05	-0.61	21.5	28	197	77.9		68	105.5	119.1		106	6	0.64	12.6	4.1	65.95	0.03	26.5		9	1.4	0	58	-4	7.6	0	1	0.1	0.02
43	171.2	76.2	90	26	76.2	88	26	0	-2	0	1	1.08	8.9	110.5	72	1.14	8.29	121.5	81	0.06	-0.61	11	9	188	43.3		168	111.1	144.7		117	5.5	0.52	10.4	5.2	134.8	4.81	23.3	46.5	-44	16.5	0	-66	-47.3	-60.5	0	-22	0.3	0.16
77	158.5	54.6	76	21.7	55.4	72	21.9	0.8	-4	0.2	1	1.04	9.26	154	91.5	1.03	8.67	145	84.5	-0.01	-0.59	-9	-7	200	62.9	121	127	111.7	137.1		140	5.7	0.8	20.4	5.4	71.19	0.01	10.1		-61	-9.3	-49	-41	-43.5	-51.7	102	-140	0.1	0.09
69	169.4	65.2	88	22.7	62.7	87	21.9	-2.5	-1	-0.8	1	1.11	8.52	124.5	77.5	1.07	7.94	132	83	-0.04	-0.58	7.5	5.5	148	50.5		98	77.9	97.5		96	5.9	0.77	22.1	5.3	76.6	0.12	60.8	54.4	5	-3	0	22	3.6	8	107	-96	0	-0.01
72	162.8	56.2	80	21.2	50	77	19	-6.2	-3	-2.2	1	1.15	9.93	156	86.5	0.98	9.35	130	70	-0.17	-0.58	-26	-16.5	142	43.2	85	83	82.2	98.8	130		6.3	0.92	15.6	3.4	62.28	0.25	24.2	64.8	-43	8.2	-47	-31	-45	-51.2	-130	85	-0.1	-0.15
63	176.5	81.2	99.5	26.1	74.8	92	24.3	-6.4	-7.5	-1.8	1	1.04	10.01	173	97	1.03	9.43	154.5	89.5	-0.01	-0.58	-18.5	-7.5	159	52.3	82	202	66.3	106.7	98		5.5	0.72	12.1	4.9	84.62	1.61	43.8	61.1	-5	-1.5	-8	27	-8.9	-3.5	-5	0	-0.2	-0.04
64	176	75.4	88	24.3	74.2	87	23.9	-1.2	-1	-0.4	1	1.03	11.27	136	93	1.19	10.72	139	85	0.16	-0.55	3	-8	192	48.4	121	161	111.4	143.6		110	6.1	0.68	12.9	5.9	89.67	0.21	41.5		-40	-4.6	-37	32	-41.8	-35.4	135	-110	-0.1	-0.01
74	153.6	52.4	85	22.2	52.4	84	22.1	0	-1	-0.1	0	1.05	10.18	164	95	1.07	9.63	147.5	86.5	0.02	-0.55	-16.5	-8.5	231	93.5		72	123.1	137.5	106		6	0.94	25.2	7.2	44.6	0.03	63.6	64.4	-76	-22.2	70	1	-54	-53.8	-6	0	0	0.01
75	157.8	44.2	70.5	17.8	44.2	73	17.8	0	2.5	0	0	1.11	9.8	164.5	103	1.06	9.25	167	101	-0.05	-0.55	2.5	-2	170	60	96			110		173	6.8	0.43	16.7	3.1	104.54	0.02	62.1	63.2	-46	-2.5	-96	68	52.9	-43.5	0	-65	-0.5	0.04
78	155.5	56.2	86	23.2	56.2	81	23.1	0	-5	-0.1	0	1.11	10.44	145.5	83	0.96	9.9	126.5	81	-0.15	-0.54	-19	-2	176	76.8	89	93	80.6	99.2		90	5.8	0.62	12.8	3.7	69.27	0.03	8.2	61.5	27	22.3	4	-17	8.1	4.7	106	-90	0	0
70	163.5	57.2	82	21.4	58.2	84	21.8	1	2	0.4	1	1.11	9.23	180.5	95	1.14	8.69	151.5	89	0.03	-0.54	-29	-6	189	59.2	110	81	113.6	129.8	148		6.8	0.89	20.6	3.9	65.11	0.02	28.3	60.2	-7	6.7	-2	-25	-8.7	-13.7	-148	93	0	-0.09
71	181	75.3	89	23	73.4	88.5	22.5	-1.9	-0.5	-0.5	1	1.01	10.6	172	93.5	1.08	10.06	167.5	94.5	0.07	-0.54	-4.5	1	186	48.9		179	101.3	137.1		126	6.9	0.75	15.5	7.1	78.19	0.08	45.1	58.2	-41	3	71	-10	-42	-44	0	-11	-0.8	-0.09
82	159	57	93.5	22.5	56.8	97	22.5	-0.2	3.5	0	1	1.01	9.74	136.5	86	1.03	9.22	126.5	83	0.02	-0.52	-10	-3	181	71.5	95	124	84.7	109.5		130	6.3	0.91	17.6	7.2	60.72	0.32	23.2	64	11	18	-8	-8	-5.4	-7	110	-130	-0.2	0
44	165	54.8	72.5	20.1	65.6	73	23.7	10.8	0.5	3.6	1	1	7.94	103	66	1.07	7.43	99.5	65	0.07	-0.51	-3.5	-1		25.6	72	133				119	5.6	0.86	13.8	3.9	77.23	0.03	135.2	40.8	153	7.3	-72	224	48.7	120.1	0	-21	-0.2	0.03
70	144	46	81	22.2	45.8	72	22.2	-0.2	-9	0	0	1.04	8.92	179	103	1.01	8.41	165	95.5	-0.03	-0.51	-14	-7.5	160	56	78	226	58.8	104		109	5.7	0.66	15.6	6.8	66.73	0.06	30.7	64.6	-13	-8.4	-10	-17	-1.2	-4.6	0	-109	-0.1	-0.03
61	174.5	79.2	86.5	26	74.8	81	24.8	-4.4	-5.5	-1.2	1	1.03	7.93	117.5	76	1.09	7.43	116	79.5	0.06	-0.5	-1.5	3.5	132	39.7	74	126	67.1	92.3		107	5.5	0.67	11.3		92.4	0.58	33.9	44.1	25	-0.5	-74	-34	32.3	25.5	96	-107	0.1	0.06
64	173.5	76.3		25.3	71	88.5	23.8	-5.3	88.5	-1.5	1	1.13	9.33	139.5	84	1.1	8.83	151.5	87	-0.03	-0.5	12	3	287	42.9	88	1013		244.1		116	6.2	0.65	12.9	7.4	94.21	0.22	35	56	-123	-0.1	-88	-852	89	-122.9	109	-116	-0.5	0.16
43	163	71.8	92	27	67.7	84.5	25.7	-4.1	-7.5	-1.3	1	1.1	7.5	146.5	90.5	1.09	7.01	122.5	75	-0.01	-0.49	-24	-15.5	220	56.3	142	210	121.7	163.7		96	5.8	0.71	10.8	5.4	95.88	0.05	17.2	62.6	-53	-3.1	-48	-85	-32.9	-49.9	89	-96	-0.3	0.13
58	161.5	66.8	89		69.3	89	26.9	2.5	0	26.9	1	1.14	8.8	142.5	103	1.08	8.31	172	117	-0.06	-0.49	29.5	14		42.6	80	56				103	5.7	0.68	8.9	5.2	92.24	0.63	22.6	56.3	174	-1.1	23	155	90.3	132.5	0	32	0.2	0.05
68	176.2	86.9		28	74.6	94	24.5	-12.3	94	-3.5	1	1.21	9.87	162.5	102.5	1.12	9.39	152	85	-0.09	-0.48	-10.5	-17.5	179			79				114	6.9	0.83	12.2	4.9	70.86	0.04		48.3	3	61.1	0	93	86.5	120.9	81	-114	0.3	0.05
77	154.6	50.8	75.5	21.3	51.4	79	21.6	0.6	3.5	0.3	1	1.08	10	140	86.5	0.93	9.55	147.5	97.5	-0.15	-0.45	7.5	11	181	58.4	107	181	86.4	122.6	98		5.2	0.77	25.3	6.9	74.23	0.02	42	69.3	7	6.4	-107	-3	1.2	0.6	18	0	0	-0.04
69	166.5	60.4	86.5	21.5	57.7	82.5	21.5	-2.7	-4	0	1	1.13	9.67	152.5	93.5	1.19	9.24	150	86.5	0.06	-0.43	-2.5	-7	145	39.1	92	109	84.1	105.9		178		0.86	16.2	7.3	67.88	0.21		63.8	-34	6.5	-33	-62	-28.1	-40.5	0	-74	5.7	-0.06
70	167.8	65.7	88	23.3	68	91	24	2.3	3	0.7	1	0.95	9.14	154	87	0.96	8.71	147.5	84	0.01	-0.43	-6.5	-3	163	57.8	66	177	69.8	105.2	92		5.6	1.43	21.5	10	38.75	0.02	30.9		-11	-5.3	-66	49	-15.5	-5.7	-4	0	0.1	0.25
75	164.5	68.3	89	25.2	69.7	91	25.8	1.4	2	0.6	1	1.17	10.43	162	80.5	1.14	10.01	154	80.5	-0.03	-0.42	-8	0		89.6	107	43			116		6.6	1.05	22.9	4.8	53.27	0.04	42.7		209	0.7	-107	186	72.9	118.7	-116	137	0.1	-0.07
55	164.5	76.1	90	28.1	63.1	79	23	-13	-11	-5.1	1	1.09	8.8	133	85	1.18	8.4	139.5	100	0.09	-0.4	6.5	15	167	44	105	145	94	123	111		5.3	0.86	17	8.2	72.44	0.07	196.7		-45	21.3	-105	-61	-54.1	-66.3	-111	101	0.1	0.14
70	164.5	77.8	96	28.8	72.5	90	26.8	-5.3	-6	-2	1	0.95	8.8	193.5	101.5	0.96	8.42	134	77.5	0.01	-0.38	-59.5	-24	177	49.4	97	240	79.6	127.6		106	5.5	0.88	17.9	6.2	65.92	0.06	21.2	68.1	-19	0.4	-97	29	-25.2	-19.4	0	-13	-0.1	-0.01
63	175.1	77.2	91.5	25.2	73	91	23.8	-4.2	-0.5	-1.4	1	1.13	9.1	145.5	87.5	1.14	8.73	130	87.5	0.01	-0.37	-15.5	0	161	74.6	69	105	65.4	86.4		95	5.8	0.63	12.4	5.8	97.93	0.02	24	61.2	-29	-7.2	-17	-41	-13.6	-21.8	103	-95	0	-0.01
50	171.3	73.8	89	25.2	78.8	93	26.9	5	4	1.7	1	1.13	7.64	102.5	62.5	1.04	7.3	113	64	-0.09	-0.34	10.5	1.5	188	40.2	127	107	126.4	147.8		142	6.5	0.73	8.1	3.8	89.07	1.89	55.8	46.6	110	4	97	134	79.2	106	0	68	1.4	0.16
75	149.5	56.3	81	25.2	54.7	85.5	24.5	-1.6	4.5	-0.7	0	1.05	8.72	127.5	72.5	1.09	8.38	146	74.5	0.04	-0.34	18.5	2	187	61	112	72	111.6	126	149		7.4	1	30.3	6.5	41.52	0.2	39.1		-52	-19	-33	0	-33	-33	-57	0	-0.8	-0.2
79	161	53.6	87.5	20.7	53.7	86	20.7	0.1	-1.5	0	1	1.05	8.91	129	81	0.98	8.58	129	79	-0.07	-0.33	0	-2	194	80.3	105	63	101.1	113.7	99		6.5	0.78	24.5	5.7	72.65	0.43	109.6		-15	-8.9	-8	0	-6.1	-6.1	-99	88	-0.1	-0.01
78	165	52.6	81	19.3	58.2	83	22.6	5.6	2	3.3	1	0.93	10.11	158.5	80	0.99	9.78	154.5	83.5	0.06	-0.33	-4	3.5	166	83.7	73	78	66.7	82.3		109	6	1.39	17.9	8.1	38.75	0.1	47.5		-166	8.5	-9	-16	-66.7	-82.3	114	-109	-0.3	-0.18
69	158	48.5	75	19.4	48	76	19.5	-0.5	1	0.1	1	0.91	10.42	149.5	89	0.97	10.09	162.5	92	0.06	-0.33	13	3	151	58.6		142	64	92.4	115		6	0.94	21	7.1	61.58	0.01	92.2	56.6	2	-10.5	77	70	-1.5	12.5	-115	103	0.2	0.14
65	172	67	74.5	22.6	65.6	73	22.1	-1.4	-1.5	-0.5	1	1.08	7.8	115.5	74	1.16	7.48	121	77.5	0.08	-0.32	5.5	3.5	165	65.7		83	82.7	99.3		94	5.5	0.91	14.6		64.91	0.67	62.2	63	-30	-9.9	71	-18	-16.5	-20.1	0	-4	-0.1	0.01
72	166.2	66.7	85.5	24.1	66.9	89	24.2	0.2	3.5	0.1	1	1.17	8.51	126	85	1.23	8.2	123	86	0.06	-0.31	-3	1		72.8	55				97		5.4	0.83	16.5	4.9	69.71	0.02	7.8	59.7	133	-6	-55	111	44	66.2	4	0	-0.1	-0.01
66	172.8	99.1	107	33.2	97.9	107	32.7	-1.2	0	-0.5	1	1.25	8.9	128.5	88	1.04	8.59	151	88.5	-0.21	-0.31	22.5	0.5	138	36.6		117	78	101.4	112		7	1.11	13.6	7.4	52	0.08	27	61.5	30	9.4	104	21	16.4	20.6	-112	150	-0.4	-0.21
55	178	72.3	91	22.8	78.9	93	24.8	6.6	2	2	1	1.01	8.91	133	78.5	0.98	8.61	126	81	-0.03	-0.3	-7	2.5	181	53	106	142	99.6	128	148		5.9	0.79	13.9	7	79.49	0.04	61.4	40.2	-25	1.9	-24	-8	-25.3	-26.9	-45	0	0.9	-0.04
67	168.8	78.3	95.5	27.5	79.6	96	28.5	1.3	0.5	1	1	0.97	8.19	124.5	76	1.04	7.89	105	62	0.07	-0.3	-19.5	-14	127	42.5		103	63.9	84.5	139		8	0.72	11	4.8	83.14	0.29	27.5		32	2.1	95	1	29.7	29.9	-139	120	0.2	0.03
68	166	55.5	75.5	20.1	57.7	76	20.9	2.2	0.5	0.8	1	1.04	9.14	164	106.5	1.17	8.85	172	101	0.13	-0.29	8	-5.5	170	69.9	86			100.1	103		5.7	0.86	13.8	6.1	68.16	0.05	25.4	60.8	-28	-8.1	-86	79	64.4	-19.9	-103	89	0.1	0.11
72	146	50.5	84	24.1	50.6	76	24.1	0.1	-8	0	0	1.15	9.02	112.5	72.5	1.07	8.75	118	72	-0.08	-0.27	5.5	-0.5	140	51.5		123	63.9	88.5	158		7.3	0.46	15.2	4.6	98.25	0.04	13.2	63.8	8	2.5	77	44	-3.3	5.5	11	0	0.5	0.05
79	157.3	52.1	74	21.1	52.1	0	21.1	0	-74	0	1	0.99	7.72	194.5	101.5	1.01	7.45	179	89.5	0.02	-0.27	-15.5	-12	164	45.7	101	101	98.1	118.3	287		6.7	1.6	25.5	7.8	33.1	0.05	68.3		-49	2.5	-101	-26	-46.3	-51.5	-287	117	-0.1	-0.02
78	145	58.6	102	27.9	56.5	85	26.5	-2.1	-17	-1.4	0	0.94	9.82	192.5	87.5	1.01	9.56	179.5	85.5	0.07	-0.26	-13	-2	175	37.8	119	82	120.8	137.2	108		5.8	0.41	12.5	4.7	108.9	0.82	32.8	60.8	-7	3.1	-8	4	-10.9	-10.1	-1	0	-0.1	0.07
49	182.3	82.7	91	24.9	83.3	89.5	25.1	0.6	-1.5	0.2	1	1.09	9.25	146.5	100.5	1.1	9.01	155	93	0.01	-0.24	8.5	-7.5	165	42.6	104	154	91.6	122.4		109	5.2	0.83	13.3	6.9	77.85	0.04	7.1	63.3	3	-42.6	-8	63	-91.6	-122.4	0	33	0	0.08
64	163	47.6	69.5	17.9	53.8	76	20.5	6.2	6.5	2.6	1	0.93	9.1	136.5	88	0.93	8.86	149.5	91.5	0	-0.24	13	3.5	185	41.9		114	120.3	143.1		200	11.1	1.17	29.8	4	49.53	0.36	13		7	14.8	0	-5	-6.8	-7.8	0	-76	-4.5	-0.26
70	171.8	61.9	81	21	66.6	81	22.8	4.7	0	1.8	1	1.1	8.8	161.5	92.5	1.03	8.57	151	87.5	-0.07	-0.23	-10.5	-5	169	60.4	98	108	87	108.6	97		8.2	0.82	18.3	4.9	71.21	0.03	12.6	42.3	-169	-7.2	3	21	-87	-108.6	-97	74	-1	-0.12
65	169	57.6	82	20.2	57.4	0	20.1	-0.2	-82	-0.1	1	1.07	10.3	158.5	91.5	0.93	10.07	139.5	83.5	-0.14	-0.23	-19	-8	144	41.5		151	72.3	102.5	137		6.3	0.78	26.6	5.5	76.83	2.44	39	61.3	1	4.8	0	51	-14	-3.8	-137	142	0.1	0.08
77	157.3	67.7	93.5	27.4	63.1	93.5	25.7	-4.6	0	-1.7	1	1.16	10.29	145.5	90.5	1.17	10.1	140.5	92	0.01	-0.19	-5	1.5	222	77.3	130	88	127.1	144.7		114	6.6	0.81	18.6	4.8	70.23	0.09		58.9	-49	-8.9	-39	63	-52.7	-40.1	0	-28	-0.7	-0.01
75	161.5	47	72	18	47.5	74	18.3	0.5	2	0.3	1	1.06	10.19	177.5	91	1.06	10.01	153	84.5	0	-0.18	-24.5	-6.5	162	55.5		129	80.7	106.5	105		5.6	0.82	12.7	6.2	69.81	0.01	67.1	59.2	-8	15.1	0	-80	-7.1	-23.1	-3	0	-0.3	-0.12
65	163.7	65.2	90.5	24.3	62.9	90	23.4	-2.3	-0.5	-0.9	1	1.18	9.6	157	88.5	1.09	9.44	159	87.5	-0.09	-0.16	2	-1	210	62.1	131	160	115.9	147.9		99	6.2	0.88	17.3	6.1	67.33	0.25	72.2		-44	-3.5	-131	-84	-23.7	-40.5	0	-7	-0.3	-0.01
72	170	72.9	85	25.2	73.7	91	25.5	0.8	6	0.3	1	1.19	9.11	118	74	1.31	8.95	117	78.5	0.12	-0.16	-1	4.5	115	43		130	46	72	103		5.2	0.87	16.5	5.8	66.21	0.37	21	60.9	7	-1.9	0	-2	9.3	8.9	-103	95	0.1	0
80	162.9	62.6	87	23.6	64.2	88.5	24.1	1.6	1.5	0.5	1	1.08	9.39	136.5	83	1.02	9.24	141.5	84.5	-0.06	-0.15	5	1.5	185	45.7	116	174	104.5	139.3	108		6	0.85	14	4.6	65.89	0.04	10.3	75.8	-185	-3.5	-32	-174	-104.5	-139.3	-14	0	0	-0.04
49	175.4	94.4	100	30.7	96.6	104	31.4	2.2	4	0.7	1	1.18	7.13	143	92.5	1.16	7.01	148.5	103	-0.02	-0.12	5.5	10.5	119	37.5	63	148	51.9	81.5		82	5.5	0.9	14.1	7.4	71.25	0.04	7.5	53.6	5	2.1	-63	37	-4.5	2.9	0	37	0.1	-0.09
61	166.1	52.8	73.5	19.1	55.7	74	20.2	2.9	0.5	1.1	1	0.98	9.38	169.5	90.5	1	9.26	174.5	101	0.02	-0.12	5	10.5	137	52.6		71	70.2	84.4		122	6.3	0.73	13.6	6.3	84.13	0.02	19.3	60.2	42	-52.6	97	51	-70.2	-84.4	0	41	-0.4	0.05
77	150.3	60	101	26.6	58.5	88	26.1	-1.5	-13	-0.5	0	1.06	9.27	143	73	0.95	9.16	142	67	-0.11	-0.11	-1	-6	158	58		62	87.6	100	108		7.6	0.83	17.4	4	50.53	0.09	84.8	52	30	5.7	0	35	17.3	24.3	37	0	-1.3	0
60	174.1	70.4		23.2	74.3	88.5	24.8	3.9	88.5	1.6	1	1.28	8.98	125	86.5	1.1	8.88	144.5	84.5	-0.18	-0.1	19.5	-2	174	48.7	106	176	90.1	125.3	484		11.4	0.52	12.4	4.1	122.51	0.05	14.1		-8	0.9	-2	-51	1.3	-8.9	-342	0	-4.2	0.12
58	172.5	68.5	85	23	69.9	86	23.3	1.4	1	0.3	1	1.06	8.67	147.5	100.5	1.08	8.58	135.5	88	0.02	-0.09	-12	-12.5	183	74.1		100	88.9	108.9		114	5.8	0.73	13.6	6	85.35	0.02	97.5		10	-4	108	23	9.4	14	0	33	0.1	0.02
71	174.5	65.2		21.4	65.6	80.5	21.5	0.4	80.5	0.1	1	1.07	9.06	176.5	90.5	1.08	8.99	154	75.5	0.01	-0.07	-22.5	-15	152	65.9		68	72.5	86.1		92	5.6	0.88	16.7	5.3	65.65	0.02	15.7		-8	-1.5	0	60	-18.5	-6.5	83	-92	-0.2	0.04
62	173	63		21	60.3	81	21.5	-2.7	81	0.5	1	1.13	9.24	137.5	94.5	1.08	9.18	155.5	100	-0.05	-0.06	18	5.5	167	44.5	108	131	96.3	122.5	150		6.6	0.85	17.5	5.3	70.89	0.03	9.5	56.3	-9	7.9	-108	48	-26.5	-16.9	-150	104	-0.3	0.07
56	170.6	81.2	93	27.9	75.8	80	26.4	-5.4	-13	-1.5	1	1.1	6.7	141.5	92.5	1.1	6.67	133.5	89.5	0	-0.03	-8	-3	187	43.6	104	342	75	143.4	104		5.6	1.11	13.9	5.3	54.51	0.06	4.4		-22	13.7	-104	-104	-14.9	-35.7	-104	87	-0.3	-0.04
74	154.5	56.5	82	23.7	56.9	84	23.8	0.4	2	0.1	1	0.92	11.51	150.5	77.5	0.95	11.48	160.5	78.5	0.03	-0.03	10	1	125	44.7		119	56.5	80.3		103	6.2	1.6	15.8	2.9	33.73	0.03	28.1		11	-3	0	35	7	14	209	-103	0.2	-0.25
65	166.3	71.8	92	26	71.4	92	25.8	-0.4	0	-0.2	1	1.19	9.3	123	76.5	1.1	9.27	131	72.5	-0.09	-0.03	8	-4	176	45.9		188	92.5	130.1	160		6.3	0.85	22	6.3	69.94	0.09	10	60.4	-66	3.2	0	121	-93.4	-69.2	-52	0	-0.1	-0.19
69	161.8	61.1	85.5	22.5	59.6	81	22.5	-1.5	-4.5	0	0	1.06	9	130.5	74.5	1.18	8.98	133.5	78	0.12	-0.02	3	3.5	151	58.7	84	61	80.1	92.3	96		6.1	0.72	20.3	5.7	60.92	0.68	16.1	68.9	87	28.2	61	-3	59.4	58.8	-12	0	-0.5	-0.03
70	163.4	56.8	79	21.3	58	84.5	21.6	1.2	5.5	0.3	1	1.02	9.58	117.5	76.5	1.15	9.58	129	83	0.13	0	11.5	6.5	156	50.8	85			105.2		89	6.7	0.73	19.1	4.7	80.87	0.06	22.1	38.4	-156	2.6	-12	134	0	-105.2	0	20	-0.1	0.03
68	167.8	67.3	87	23.9	67.3	91	23.9	0	4	0	1	1.14	9.8	128.5	79	1.14	9.8	128.5	79	0	0	0	0	144	40.3	75	188	66.1	103.7	83		6	1.03	15.7	5.1	55.95	0.03	190.8	37.5	19	2.5	-75	9	14.7	16.5	-83	123	-0.5	-0.06
83	142	51.6	91.5	25.6	42.3	0	21	-9.3	-91.5	-4.6	0	1.09	9.31	142	83.5	0.97	9.34	171	86.5	-0.12	0.03	29	3	159	46.4		211	70.4	112.6	113		5.8	0.76	24.4	6.5	54.46	0.11	64.5		40	7.2	118	18	29.2	32.8	-5	0	0.1	0.04
64	150.3	53.9	87	23.9	53.5	84.5	23.8	-0.4	-2.5	-0.1	0	1.11	8.2	154.5	91.5	1.16	8.24	148.5	97	0.05	0.04	-6	5.5	174	74.9	89	80	83.1	99.1	111		6.5	0.49	16.2	4.4	94.84	0.06	29	70.6	27	16	6	20	7	11	6	0	0	0.05
62	163.5	73.4	90	27.5	74.8	90	28.3	1.4	0	0.8	1	1.09	8.82	129	78.5	1.02	8.86	127	77.5	-0.07	0.04	-2	-1	147	45.9	87	97	81.7	101.1		112	6.2	0.72	18.2	5.6	85.01	0.06	73.2	43.8	5	9.6	-1	-12	-2.2	-4.6	0	4	0.3	0.09
46	159.7	94.2	112	36.9	92.6	107	36.6	-1.6	-5	-0.3	1	1.04	7	139.5	92.5	0.94	7.04	150.5	95.5	-0.1	0.04	11	3	132	44.8	66	161	55	87.2		113	6.2	1.36	24.6	6.3	46.18	0.81	15.7		49	5.8	40	67	29.8	43.2	0	137	0.9	-0.2
61	159.2	58.7	90	23.2	58.6	85	23.1	-0.1	-5	-0.1	0	0.99	9.47	150.5	91	0.96	9.52	138.5	85	-0.03	0.05	-12	-6	181		107	166					6.1	0.46	13		103.04	0.28	16.5	56.4	-39	57.9	-107	6	49.7	84.1	97	0	0	-0.01
61	165.1	89.7	103	32.9	84.2	0	30.7	-5.5	-103	-2.2	1	1.21	7.92	137.5	92	1.11	7.97	147	98	-0.1	0.05	9.5	6	143	40.7	70	162	69.9	102.3	137		6.1	0.78	19	5.6	78.25	0.04	13.6	61.8	-22	-2.4	-70	-40	-11.6	-19.6	-42	0	-0.1	-0.06
78	171.5	69.7	86	23.7	70.8	89	24	1.1	3	0.3	1	1.1	10.76	161.5	104.5	1.18	10.81	151	100.5	0.08	0.05	-10.5	-4	192	45.2	129	116	123.6	146.8	112		6	0.78	13.9	5.5	72.92	0.35	81.8	46.5	-38	3.9	-129	-28	-36.3	-41.9	28	0	-0.1	0.09
81	144.6	43.4	86	20.8	42.7	87	20.6	-0.7	1	-0.2	0	0.92	10.29	171	71	0.92	10.35	155	66.5	0	0.06	-16	-4.5	172	64.6	92	123	82.8	107.4	130		6.8	0.74	17.6		56.46	0.03	66.6	67.3	-11	-6.1	-3	-29	0.9	-4.9	-46	0	0.6	0.07
74	143.4	68.4		33.3	70.5	106	33.8	2.1	106	0.5	0	1.05	8.5	159	84	1.03	8.57	163	86	-0.02	0.07	4	2	164	54.9	92	139	81.3	109.1	109		6.7	0.64	21.1	6.9	67.92	0.02	32.3	66.2	13	3.6	-92	-16	12.6	9.4	-109	138	0.5	0.01
65	163	75.5	98	28.4	80.9	101	30.1	5.4	3	1.7	1	1.21	10.12	147.5	100.5	1.04	10.2	140.5	90.5	-0.17	0.08	-7	-10	161	35.3		219	81.9	125.7	320		8.3	0.71	19.7	5.4	85.16	0.03	23.1		-6	3.6	0	120	-33.6	-9.6	-91	0	-0.1	0.17
71	162	66.4	87	25.3	68.7	95	26.3	2.3	8	1	1	1.02	9.89	119.5	63.5	1.04	9.98	145.5	73	0.02	0.09	26	9.5	107	48.2	44	91	40.6	58.8		65	6.6	0.73	19.2	6.9	80.54	0.01	176.1	55	1	4.8	1	-6	-2.6	-3.8	154	-65	0.5	0.13
72	158.9	65.3	93.5	25.9	64.1	0	25.4	-1.2	-93.5	-0.5	1	1.09	9.5	158	89.5	1.1	9.6	138.5	78.5	0.01	0.1	-19.5	-11	155	58.2		65	83.8	96.8		123	6	0.99	15.6	5.7	57.48	0.04	22.5	58.9	-12	-5.8	76	34	-13	-6.2	101	-123	0.2	0.06
76	150	48	79	21.3	49.6	79.5	22	1.6	0.5	0.7	0	1.1	8.6	148.5	83	1.2	8.71	138	85.5	0.1	0.11	-10.5	2.5	190	87		90	85	103		105	5.7	0.84	15.4	3.3	50.06	0.01	23.4	61.5	-20	-14.8	83	26	-10.4	-5.2	87	-105	-0.2	0.02
57	161.5	63.8	80	24.5	66.5	88	25.2	2.7	8	0.7	1	1.17	7.78	131.5	82.5	1.17	7.9	148.5	87	0	0.12	17	4.5	141	61.3		103	59.1	79.7	83		5.6	0.92	17.3	6.8	66.6	0.04	7.9	64.5	22	2.3	0	107	-1.7	19.7	-83	101	0	-0.14
74	160	62.6	85.5	24.5	60.4	85	22.2	-2.2	-0.5	-2.3	1	1.01	9.18	165	91.5	0.96	9.31	163	80	-0.05	0.13	-2	-11.5	174	46.1	115	74	113.1	127.9		101	7.8	0.99	19.6	6.7	57.03	0.14	4	75.2	6	9	-7	35	-10	-3	95	-101	-0.6	-0.09
69	167.1	58.7	84	21	63.1	85	22.4	4.4	1	1.4	1	1.1	9.31	131	83.5	1.17	9.44	147	91	0.07	0.13	16	7.5	189	50.2		112	116.4	138.8		112	7.1	0.9	13.6	9.2	64.58	0.25	5.6	53.5	-26	0.5	0	71	-40.7	-26.5	0	-44	-0.3	-0.09
73	164.5	60.1	92	22.2	63.5	92	23.1	3.4	0	0.9	1	1.17	8.71	135.5	84.5	1.05	8.84	154.5	84.5	-0.12	0.13	19	0	202	61.3		100	120.7	140.7	119		5.7	0.63	13.8	6.3	93.87	0.03	5.9	70.9	-37	-2.6	91	48	-44	-34.4	-15	0	0	0.01
77	155.5	55.5	81	23	54.1	81	22.3	-1.4	0	-0.7	1	1.01	9.19	147	72.5	1.13	9.33	122	67	0.12	0.14	-25	-5.5	178	55.9	101	133	95.5	122.1	81		6.4	1.62	40.8	6.4	32.9	0.11	20.1		15	3.4	14	8	10	11.6	-81	106	0.6	-0.04
84	146.7	50.1	89	23.3	51.8	80	24.2	1.7	-9	0.9	0	1.13	9.65	124.5	78	1.1	9.79	133	78	-0.03	0.14	8.5	0	199	62.6	118	92	118	136.4	92		5.6	0.61	16.7	3.2	69.03	0.04	71.9	64.2	-45	-10.2	-28	45	-43.8	-34.8	9	0	-0.1	-0.08
67	163.5	82.8	105	31	79.8	98	29.6	-3	-7	-1.4	0	1.01	8.67	146.5	72.5	0.98	8.82	129	62	-0.03	0.15	-17.5	-10.5	169	73.9		86	77.9	95.1	121		7.4	0.6	15.8	6.6	75	4.75	67.3	55.8	21	-25.5	119	109	24.7	46.5	-121	191	-0.6	0.02
76	159.3	66.1	101	26	66.3	99	26.2	0.2	-2	0.2	1	1.04	7.79	125.5	77	1.03	7.94	129	80.5	-0.01	0.15	3.5	3.5	217	59.3		165	124.7	157.7	140		6.6	0.95	19.2	7.3	59.21	0.21	28.1	49.9	-38	-1.1	0	-8	-35.3	-36.9	-140	102	0	-0.01
68	166.5	64.2	85	23.2	63.6	81.5	23.1	-0.6	-3.5	-0.1	1	1.06	10.1	174	96	1.06	10.26	171	96.5	0	0.16	-3	0.5	240	54.9		179	149.3	185.1		95	5.5	0.96	20.3	5.3	60.43	0.04		62.6	-25	-54.9	0	-24	-149.3	-185.1	135	-95	0.1	0.22
66	165	63.6	84	23.4	65.8	84.5	24.6	2.2	0.5	1.2	1	1.03	8.21	99	60.5	1.12	8.38	112.5	75	0.09	0.17	13.5	14.5	151	53.1		72	83.5	97.9		133	6.5	0.84	18.5	8.6	70.54	3.02	161.9	50	-2	10.3	69	83	-28.9	-12.3	116	-133	0.4	-0.01
78	155.4	51.7	82.5	21.4	48.1	70	20.2	-3.6	-12.5	-1.2	1	1.04	8.56	98.5	67	1.02	8.73	105	73	-0.02	0.17	6.5	6	139	59.3		86	62.5	79.7		99	6	0.62	15.6	5.4	93.73	0.02	105.1	38.5	-8	-59.3	0	-86	-62.5	-79.7	0	2	-0.6	0.05
62	173	74.7		25	75.1	94	25	0.4	94	0	1	1.19	9.6	131.5	84.5	1.12	9.77	141.5	82.5	-0.07	0.17	10	-2	144	45.9	82	95	79.1	98.1	172		7.1	0.77	14.3	6.4	78.99	0.02	18.3	51.1	-20	-6	-15	16	-17.2	-14	10	0	-0.2	-0.01
68	152.5	45.7	80	19.7	45.8	0	19.5	0.1	-80	-0.2	0	1	9.28	145.5	76.5	1.02	9.46	166.5	87.5	0.02	0.18	21	11		39.2	79	157			202		7.1	0.44	10.3	4.4	104.85	0.33	31.3	58.4	181	12.8	-79	81	81.4	129	-202	128	-0.3	-0.01
76	158	59.9	84	24	61.6	91	24.5	1.7	7	0.5	1	1.01	8.77	153	84	1.02	8.96	167.5	91	0.01	0.19	14.5	7	187	54.3	114	116	109.5	132.7	94		7.1	0.98	124.8		57.23	0.08	16.7	81.2	-31	0.7	-114	5	-32.7	-31.7	-94	81	-0.3	0.16
68	169	75.4	96	26.4	70.6	89	24.7	-4.8	-7	-1.7	1	1.09	11.03	156.5	87	0.98	11.23	194.5	90	-0.11	0.2	38	3	145	33	94	112	89.6	112		101	6.8	0.84	19.4	7.1	69.94	0.19	104.5		-145	7.2	18	-27	-89.6	-112	0	27	-0.5	0
70	167.5	74.7		26.6	74.7	94	26.6	0	94	0	1	1.1	9.9	105	69	1.14	10.12	108.5	65	0.04	0.22	3.5	-4	167	49.5		115	94.5	117.5		217		1.11	22.1	4.9	51.13	0.42	455.7		4	15.6	92	24	-16.4	-11.6	0	-101	6.5	0.33
61	148	44	72	20.1	47.6	82	22.2	3.6	10	2.1	0	1.02	7.49	129	77	0.97	7.73	190.5	109.5	-0.05	0.24	61.5	32.5	179	62.1	102	103	96.3	116.9	119		5.4	0.48	9.8	6.1	98.35	0.22	101.9		-3	-9.1	-102	54	-4.7	6.1	-119	90	0.1	0.13
68	152	49.4		21.4	50.3	0	21.8	0.9	0	0.4	0	0.98	8.59	136	73.5	0.99	8.83	151	85	0.01	0.24	15	11.5	181	72.3		83	92.1	108.7	87		5.5	0.57	11.8	4	78.99	0.06	10.5	66.9	3	10.8	0	44	-16.6	-7.8	-87	103	0.1	-0.08
83	167.5	64.3	85	22.9	65	85	23.2	0.7	0	0.3	1	1.04	9.5	120.5	76	1.04	9.75	135.5	87.5	0	0.25	15	11.5	143	31.9	86	141	82.9	111.1	186		5.8	1.02	21.1	5.6	53.41	3.13	214.3	46.3	7	6	-1	104	-19.8	1	-186	82	0	-0.02
58	172	77.3		26.1	80.5	95	27.1	3.2	95	1	1	0.93	7.69	143	92	0.97	7.96	121.5	77	0.04	0.27	-21.5	-15	173	57.7	100	124	90.5	115.3	118		5.9	0.78	12.1	4.6	79.39	0.02	18.3	66.2	-3	1	-100	-16	-0.8	-4	-118	102	0.1	0.07
68	170.6	54.6	72	18.8	52.9	72	18.2	-1.7	0	-0.6	1	1.03	8.96	127.5	90.5	1.06	9.24	142	101.5	0.03	0.28	14.5	11	181	74.7	100	73	91.7	106.3		127	5.9	1.27	13.4	6.6	44.49	0.1	55.9		-181	3.6	13	-73	-91.7	-106.3	0	-32	0.3	-0.13
73	164.6	76.9	97	28.4	65.5	0	24.3	-11.4	-97	-4.1	1	1.12	8.94	173	90.5	1.1	9.22	125.5	82	-0.02	0.28	-47.5	-8.5	170	38.9	96	273	76.5	131.1	103		5.4	0.79	11.7	7.8	73.29	0.04	47.1	66.4	-11	0.8	-96	-149	18	-11.8	-103	73	-0.3	0.12
77	168.2	97.7	89.5	24.8	70.1	89.5	24.8	-27.6	0	0	1	1.1	9.76	128	80.5	1.07	10.05	140	84.5	-0.03	0.29	12	4	184	48.5	118	132	109.1	135.5	97		5.7	1.01	21.1		55.16	0.08	20	57.4	24	15	10	-38	16.6	9	-97	85	-0.2	-0.07
69	165.3	70.2	94	25.7	71	100	26.1	0.8	6	0.4	1	1.08	9.1	153.5	89	1.04	9.39	165.5	95.5	-0.04	0.29	12	6.5	165	42.2	97	185	85.8	122.8	113		5.7	1.3	31.5	7.9	43.19	1.1	17.4		-13	-6.8	-97	78	-21.8	-6.2	-113	192	0.4	-0.24
74	158.5	72	88	28.7	69.5	93.5	27.8	-2.5	5.5	-0.9	0	1.18	8.89	151	92	1.06	9.19	150.5	82.5	-0.12	0.3	-0.5	-9.5		58.5	105	123				203	9.1	0.77	17.4	2.7	55.48	0.13	14.1	56	0	-3.1	-23	-123	0	0	0	-145	0.1	0.04
68	170.8	76		26.1	81.2	0	27.8	5.2	0	1.7	1	1.14	8.4	154	91	1.19	8.7	113	73.5	0.05	0.3	-41	-17.5	218	44.1		124	149.1	173.9		97	6.1	0.71	16.1	5	84.06	0.08	11.3	59	-80	-3.4	0	51	-86.8	-76.6	0	28	0	-0.05
81	138.5	60.9	100	31.7	59	0	30.7	-1.9	-100	-1	0	1.06	9.64	180	93.5	0.96	9.96	162.5	90.5	-0.1	0.32	-17.5	-3	142	41.7	84	179	64.5	100.3		128	7.1	0.87	21.9	3.5	47.3	0.11	48.8	66.8	21	12	-84	-86	26.2	9	0	43	0.4	0.11
66	158.7	59.3	76.5	23.1	57.7	76	23.1	-1.6	-0.5	0	1	1.13	9.51	160.5	101	1.08	9.84	157.5	96	-0.05	0.33	-3	-5	157	62.6	68	252	44	94.4		93	6.2	1.39	20	7	40.66	0.14	12		1	2.5	-68	6	-2.7	-1.5	0	6	-0.1	0.11
79	160.8	72.9	104	28.2	70.5	98	27.4	-2.4	-6	-0.8	1	1.03	9.06	117.5	67.5	1.11	9.4	121.5	69.5	0.08	0.34	4	2	148	71.6		61	64.2	76.4	167		7.2	0.84	22.9	4.5	66.99	0.04	13.8	73.1	8	-5.5	68	12	11.1	13.5	-167	171	-0.3	0.16
76	161	62.4	85	24.1	62.4	85	24.5	0	0	0.4	1	1.14	9.1	158	95.5	1.13	9.46	138	80	-0.01	0.36	-20	-15.5	158	41.1	93	168	83.3	116.9		92	6	1.13	15.8	6.7	48.97	0.34	13.4		-18	-1.5	-93	-57	-5.1	-16.5	103	-92	-0.3	0.07
76	164.2	62.6	92	23.2	60.6	91	22.5	-2	-1	-0.7	1	0.96	9.03	127	77	1.01	9.39	158	88.5	0.05	0.36	31	11.5	216	35.2	144	139	153	180.8	152		7.6	0.89	19.3	6.5	63.59	1.38	28	48.3	-97	-3.9	-73	-6	-91.9	-93.1	-4	0	-1.3	0.25
67	163	57.2		21.5	57	81.5	21.7	-0.2	81.5	0.2	1	1.14	9.12	152	89.5	1.21	9.54	138	83	0.07	0.42	-14	-6.5	164	38.9	105	177	89.7	125.1	170		7.7	1.51	34	5.7	36.98	0.04	27.1		-164	-8.9	-11	-177	-89.7	-125.1	33	0	-0.5	0.08
80	156.7	55.2	91	22.5	64.7	89	25.8	9.5	-2	3.3	1	1.14	10.76	170.5	93	1.15	11.18	164.5	86	0.01	0.42	-6	-7	194	71		129	97.2	123	108		5.7	0.83	11.3		67.63	0.09	41.8	50.8	-20	-9	0	15	-14	-11	-5	0	-0.3	-0.09
75	163	50.4	81	19	48.6	78	18.3	-1.8	-3	-0.7	0	1.1	9.15	186.5	99	1.05	9.57	197	102	-0.05	0.42	10.5	3	173	71.8	88	73	86.6	101.2	103		5.6	0.62	13.1		70.05		48.1	64.9	-30	0	-29	13	-32.6	-30	-103	92	-0.1	0.01
74	144.6	50.4	96	24.1	50.3	90	24	-0.1	-6	-0.1	0	1.12	9.29	127	82.5	1.18	9.72	106	65.5	0.06	0.43	-21	-17	187	83.5	89	84	86.7	103.5		105	6	0.55	14.9	3.6	80.17	0.08	21.6	70.7	-17	10.7	-27	-19	-23.9	-27.7	105	-105	-0.1	0.03
86	138	38	78	20	37.3	78	19.7	-0.7	0	-0.3	0	1.01	8.78	153	74.5	0.97	9.21	160.5	73.5	-0.04	0.43	7.5	-1	180	81.1		84	82.1	98.9		88	5.7	0.64	23.7	4.4	65.06	0.02	60.8		-10	4.5	89	-8	-12.9	-14.5	0	91	-5.7	0.06
58	170.4	80.2	100.5	27.6	79.7	101	27.4	-0.5	0.5	-0.2	1	1.13	7.82	144	102	1.13	8.26	142.5	102	0	0.44	-1.5	0		49	125	292				96	6.3	1.06	19.6	4.2	56.76	0.01	21.5	45	151	4.4	-46	-153	69.8	97.6	0	34	0	-0.06
58	167	71	91	25.5	69.6	90	25.1	-1.4	-1	-0.4	1	1.14	9.53	182	106	1.2	9.98	169	99	0.06	0.45	-13	-7	321	48.4	237	336	205.4	272.6		115	6.7	1.72	28.3	8.2	33.42	0.19	15.8		-155	3.1	-237	-192	-119.7	-158.1	106	-115	-0.2	-0.25
73	169.4	69.3	85	24.1	68.2	82	24.5	-1.1	-3	0.4	1	1.04	7.71	141.5	83.5	1.13	8.2	127	77.5	0.09	0.49	-14.5	-6	141	61.2	69	109	58	79.8	104		5.6	0.61	15.8	3.1	97.25	0.07	19.3	64	3	-5.2	-69	10	6.2	8.2	-104	161	-0.1	0.1
71	171.6	66.4	83	22.5	66.4	74.5	22.5	0	-8.5	0	1	1.21	10.9	154	95.5	1.13	11.39	148	83.5	-0.08	0.49	-6	-12	121	49.7	60	87	53.9	71.3	172		6.8	0.85	15.2	4	68.19	0.04	42.8	70.3	-5	-2.9	-9	2	-2.5	-2.1	-172	117	0	-0.04
60	167.7	69.1	88.5	24.6	66.8	91	23.8	-2.3	2.5	-0.8	1	1.11	9.37	113	76.5	1.12	9.87	145.5	85	0.01	0.5	32.5	8.5	210	55.5	134	166	121.3	154.5		175	7.8	0.7	12.4	5.1	88.5	0.06	44.6	61.7	-108	11.8	-113	-40	-111.8	-119.8	0	24	-1.1	0.03
67	174	72.9	95	24.1	73	98	24.2	0.1	3	0.1	1	1.1	8.9	146.5	88	1.08	9.4	150.5	89	-0.02	0.5	4	1	158		74	66						0.76	21.2		78.36	0.07	43		-21	59.4	-7	-4	65.2	77.6	0	130	6.2	0.04
74	162.5	54.4	77	20.6	54.8	76	20.8	0.4	-1	0.2	1	0.96	10	163	85.5	0.92	10.5	154.5	80	-0.04	0.5	-8.5	-5.5	180	41.9	104	290	80.1	138.1	159		6.8	1.16	22.5	6.2	47.95	0.02	76.3	49.2	-50	0.9	-30	-211	-8.7	-50.9	61	0	0.8	-0.04
71	165.3	65.6	79	24	66.8	82	24.8	1.2	3	0.8	1	1.16	9.54	140.5	76.5	1.16	10.05	140.5	78.5	0	0.51	0	2	178	34.5	102	367	70.1	143.5		106		1.04	15.6	5.8	54.68	0.31	16.6	56.6	-28	3.5	-12	-190	6.5	-31.5	120	-106	6.1	-0.06
78	165.6	61.9	89.5	22.6	61.5	91	22.4	-0.4	1.5	-0.2	1	0.97	9.07	104.5	65	0.91	9.58	125	73.5	-0.06	0.51	20.5	8.5		35.3	125	98			166		5.5	0.99	18.4	6.7	56.18	0.11	10.9	49.3	193	10.8	7	7	125.9	146.9	-80	0	0.1	-0.01
46	179	108.4		33.8	89.5	99.5	28.1	-18.9	99.5	-5.7	1	1.16	7.58	184.5	112.5	1.21	8.12	177	103.5	0.05	0.54	-7.5	-9	140	25.8		130	88.2	114.2	335		9.5	1.09	14.9	5.5	58.84	1.57	260.8	40.5	2	17.4	0	-57	-4	-15.4	-242	0	-4.4	-0.17
76	166	74.7	90	27.1	72.5	0	26.4	-2.2	-90	-0.7	1	1.03	9.21	143.5	79.5	1.12	9.77	148	80	0.09	0.56	4.5	0.5	188	65.3	109	165	89.7	122.7	157		6.2	1.19	28.8	6.4	46.28	0.02	37.9		-8	-5	-11	44	-11.8	-3	-45	0	0.1	-0.24
65	178	83	102	26.2	91.3	115	29.1	8.3	13	2.9	1	1.08	10.62	148	89	1.17	11.19	149.5	90.5	0.09	0.57	1.5	1.5	124	32.8	70	132	64.8	91.2		157	7.1	1.4	27.2	5.7	40.52	0.05	138.9		23	-1.4	-70	-18	28	24.4	211	-157	0.3	0.54
49	177	64.7	87	20.7	61.8	87	19.8	-2.9	0	-0.9	1	1.02	8.13	120	77	1.09	8.71	149.5	106.5	0.07	0.58	29.5	29.5		51.6	113	142			175		5.9	0.61	10.6	6	109.03	0.06	67.3	55.2	144	1	-113	-37	70.4	91.4	-175	84	0.1	0.08
81	142.3	53.3	89	26.3	52.2	84	22.5	-1.1	-5	-3.8	0	1.07	9.35	160.5	95.5	1.05	9.94	169.5	87.5	-0.02	0.59	9	-8		89	62	96				84	5.4	0.59	22.1	3.8	72.34	0.41	22.4	70.5	160	-5.9	-62	-36	64.9	76.9	104	-84	0	0.11
68	145.7	47.7	70	22.5	43.8	66	20.5	-3.9	-4	-2	0	1.07	8.88	147.5	77.5	1.01	9.47	140	75	-0.06	0.59	-7.5	-2.5	181	59.4	105	126	96.4	121.6		95	6	0.71	16.7	5.1	62.12	0.07	43.4	66.2	16	0.5	-105	48	5.9	15.5	111	-95	-0.3	-0.04
70	162.6	60.9	80.5	23	65.7	87.5	24.8	4.8	7	1.8	1	0.98	8.71	177.5	95.5	1.02	9.36	179.5	109.5	0.04	0.65	2	14	164	44.8		287	61.8	119.2		175	6.3	0.95	13.9	5	60.62	0.46	216.6	55.3	-25	12.4	47	-10	-35.4	-37.4	103	-175	-0.2	-0.06
80	157	56	84	22.7	54.8	85	22.1	-1.2	1	-0.6	1	1.16	8.69	134	77	1.09	9.35	123.5	71.5	-0.07	0.66	-10.5	-5.5	154	26.6	70	107	106	127.4			5.6	0.83	13	6.7	67.63	10.01	129	52.9	-3	28.6	7	57	-43	-31.6	0	99	0.2	0.15
83	162	52.6	78	20	51.7	78	19.7	-0.9	0	-0.3	1	1.12	10.14	142.5	76.5	1.08	10.8	136.5	74	-0.04	0.66	-6	-2.5	220	101.7		58	106.7	118.3	161		8.2	0.81	18.9	6	68.73	0.28	33.4		-53	-11.1	64	-6	-40.7	-41.9	-161	194	-1.2	-0.03
64	164	71	90.5	26.4	71.2	91	26.8	0.2	0.5	0.4	1	1.04	8.47	133	89	1.02	9.17	148	82.5	-0.02	0.7	15	-6.5	155	45.8	84	217	65.8	109.2		106	6	0.8	18.5		75.07	0.07	120.4	61.6	17	8.4	-84	50	-1.4	8.6	0	-4	0.1	-0.01
44	170.3	61.6	73	21.2	57.8	73	20	-3.8	0	-1.2	1	1.27	7.5	117.5	77.5	1.16	8.22	128	80.5	-0.11	0.72	10.5	3	195	54	127	85	124	141		87	5.8	0.9	13.8	6.2	73.48	0.13	59.8	59.2	-24	20.7	-127	-16	-41.5	-44.7	0	17	-0.1	-0.06
64	165.3	71.3	86	26.1	70	97	25.7	-1.3	11	-0.4	1	1.1	9.52	160.5	101	1.08	10.26	156	97.5	-0.02	0.74	-4.5	-3.5	134	46	60	218	44.4	88	108		6.5	0.88	13.3	7.4	67.63	0.06	20.8	44	9	3.2	-60	6	4.6	5.8	21	0	-0.2	-0.01
56	165	106.6		39.2	102.9	0	37.8	-3.7	0	-1.4	1	1.18	8.32	130	84	1.05	9.07	141.5	89.5	-0.13	0.75	11.5	5.5	164	36.5		195	88.5	127.5		109	6.7	0.76	11.8	4.6	82.5	0.28	4.1	63.4	13	13.2	0	-52	10.2	-0.2	0	39	0	-0.02
71	166.9	73.5	92.5	26.4	74.9	0	26.8	1.4	-92.5	0.4	1	0.96	7.51	139	84	0.91	8.3	131.5	79.5	-0.05	0.79	-7.5	-4.5	137	42.4		107	73.2	94.6	150		6.6	0.99	16.1	6	57.71	0.07	79	61.9	-20	-10.1	0	47	-19.3	-9.9	-6	0	-0.4	0.02
76	167.5	57.7	80.5	20.6	56	80.5	20	-1.7	0	-0.6	1	1.05	10.22	162	85.5	1.05	11.01	142	84	0	0.79	-20	-1.5	141	44.9		209	54.3	96.1	80		5.4	0.99	17.8	9.7	56.6	0.11	116.2	58.4	2	13.1	0	-35	-4.1	-11.1	-80	115	0	0.18
66	167.2	72	91.5	25.8	65.6	83.5	23.2	-6.4	-8	-2.6	1	1.05	9.17	147	92	1.09	9.97	147	88.5	0.04	0.8	0	-3.5	189	38.8	110	200	110.2	150.2		281	8	0.83	19.4	4.5	71.47	0.07	41.9	71.2	5	18.6	-110	4	-14.4	-13.6	0	-124	0.9	0.06
61	165	59.5	85.5	21.9	63	89	23.3	3.5	3.5	1.4	1	1.19	10.89	149.5	103.5	1.18	11.69	156	102	-0.01	0.8	6.5	-1.5	221	91.3		111	107.5	129.7	174		7.4	1.03	21.5	5.9	57.73	0.08		58.4	-61	-8.1	68	-34	-46.1	-52.9	-13	0	0	0.08
59	156.6	56.7	81	23.1	56.3	84	23	-0.4	3	-0.1	0	1.08	9.05	130.5	76	1.14	9.9	148.5	80.5	0.06	0.85	18	4.5	117	35.6		142	53	81.4		310	6.9	0.88	36.1	6.7	51.16	0.06	24.2	53.5	-117	-35.6	54	-75	-53	-81.4	250	-310	0.3	-0.02
67	165	62.4	81.5	22.9	68.4	88.5	24.9	6	7	2	1	1.1	8.23	124.5	78	1.12	9.1	138.5	77	0.02	0.87	14	-1	137	30.2		106	85.6	106.8		152	6.5	0.65	13.5	4.1	92.98	0.4	27.4	49.2	-6	5.2	0	-106	-85.6	-11.2	0	-63	-0.9	0.07
65	168	61	72.5	21.6	61.6	72	21.8	0.6	-0.5	0.2	1	1.13	8.97	117.5	69.5	1.13	9.87	110	68.5	0	0.9	-7.5	-1	180	81.8	92	71	84	98.2		115	7.7	0.97	20.7	3.3	60.53	0.01	75	59.4	6	0.3	-4	16	2.5	5.7	0	0	0	0.07
64	167.1	121.1	126	43.4	114.3	104	40.5	-6.8	-22	-2.9	1	1.07	8.66	146	100.5	1.15	9.6	153.5	104	0.08	0.94	7.5	3.5	132							122	6.3	1.03	13.4		56.94	0.25		56.1	6	37.2	0	145	71.8	100.8	88	-122	-0.7	0.08
79	158	67	95	26.8	67	93	26.8	0	-2	0	1	1.1	10.4	127.5	74.5	1.11	11.35	140	79.5	0.01	0.95	12.5	5	205	41.7		96	144.1	163.3	96		5.7	0.86	17.3	4.6	65.29	0.13	165.8	53.5	-33	-3	118	9	-31.8	-30	-96	91	-0.1	0.1
53	172.4	74	86	25.1	74.8	85	25.1	0.8	-1	0	1	1.09	9	147	100.5	1.07	9.96	147	100.5	-0.02	0.96	0	0	301	46.5	101	1148		254.5		272	9.1	0.58	9.7	6.4	112.65	0.21	17		-53	-12.6	-18	232	0	-40.4	0	-73	0.2	0
74	148	59.5	93	27.2	57.8	94.5	26.3	-1.7	1.5	-0.9	0	1.04	8.27	158	91.5	1.05	9.23	136	80	0.01	0.96	-22	-11.5		46.3	108	93				99	6.2	0.78	22.9	4.6	54.7		22.1	61.8	169	8.5	-108	14	92.8	114.2	101	-99	-0.1	-0.14
57	169	87	95	30.5	81.6	99	30.1	-5.4	4	-0.4	1	1.24	7.27	137.5	91.5	1.25	8.23	137	95.5	0.01	0.96	-0.5	4	150	36.9		293	54.5	113.1	103		5.7	0.78	17.2	5.8	79.78	0.04	7		5	-1.1	0	-68	19.7	6.1	-103	101	0.2	-0.02
66	163.5	61.6	85.5	23	63.4	87.5	23.7	1.8	2	0.7	1	1.11	10.28	148.5	81.5	1.1	11.28	143	74	-0.01	1	-5.5	-7.5	148	36.6	90	157	80	111.4	96		6.5	0.77	16.1	4.3	77.58	0.01	103.8	73.4	18	-4.9	-90	184	-13.9	22.9	-96	136	0.5	0.15
74	162.2	68.5	95	26	71.3	91	27.4	2.8	-4	1.4	1	1.12	8.33	137	84.5	1	9.34	146	80.5	-0.12	1.01	9	-4	168	34.5		122	109.1	133.5		136	5.8	0.69	19.5	5.4	84.65	0.02	11.6	61.2	-7	2	0	-17	-5.6	-9	117	-136	0.2	-0.06
70	165.2	73.2		26.8	72.7	92.5	26.8	-0.5	92.5	0	1	0.98	8.97	121	77	1.03	9.99	123	84.5	0.05	1.02	2	7.5	131	40.7		82	73.9	90.3	100		5.8	0.82	16.8	6.4	71.21	0.41	19.9		27	2	102	22	20.6	25	-9	0	-0.4	0.04
68	168.7	74.3	100	26.1	77.5	102.5	27.5	3.2	2.5	1.4	1	1.12	8.79	166.5	88	1.12	9.88	151	82	0	1.09	-15.5	-6	159	66.1	71	154	62.1	92.9	68		7.6	0.83	18.2	5.4	70.86	0.04		64.8	52	-4.2	47	128	30.6	56.2	76	0	-0.2	0.22
76	166.5	77.3	100	27.9	76.1	94.5	27.6	-1.2	-5.5	-0.3	1	1.07	10.99	137	74.5	1.17	12.12	140.5	81.5	0.1	1.13	3.5	7	177	67.8	98			109.2	93		5.9	0.96	24.2	5.8	58.53	0.11	179.3	58.2	-11	-8.1	-98	105	85.3	-2.9	-10	0	-0.1	0.09
81	156.2	42.4	82	17.4	46.8	83	19.3	4.4	1	1.9	1	1.06	8.95	169	93	1.1	10.09	141	85.5	0.04	1.14	-28	-7.5	130	58.3		34	64.9	71.7		96	5.4	1.05	20.7	5.7	52.11	0.08	127	56.2	18	7.2	0	22	6.4	10.8	0	1	0.3	-0.09
66	162.2	58.4	80	22.2	59.8	82	22.6	1.4	2	0.4	1	1.13	9.6	154	96.5	1.11	10.79	151	82.5	-0.02	1.19	-3	-14	146	48.8	79	123	72.6	97.2	121		6.1	0.81	18.8	5.4	73.4	0.16	25.8	48.3	5	-7.4	-79	87	-5	12.4	-121	93	0	0.11
81	152	37.7	65	16.3	39.6	74	17.1	1.9	9	0.8	0	1.12	8.75	137	88	0.97	9.96	189	98	-0.15	1.21	52	10	158	82.8	89	92	56.8	75.2	85			0.53	26.7	3.6	81.35	0.05	30	65.2	-158	-6.2	11	43	-56.8	-75.2	-13	0	5.3	0.06
81	160.8	68.2	96	26.4	68.6	104	26.5	0.4	8	0.1	1	1.16	10.33	141.5	85.5	1.2	11.57	135	84.5	0.04	1.24	-6.5	-1	167	47.4		158	88	119.6		166	6	0.85	18.8	5.2	65.66	0.12	114		-15	5	78	-23	-15.4	-20	0	-18	-0.2	-0.01
59	165	74.2	96	27.3	73.6	96.5	27	-0.6	0.5	-0.3	1	1.06	9.51	171.5	99	1.01	10.9	162	93.5	-0.05	1.39	-9.5	-5.5	281	56.3	189	343	156.1	224.7		182	7.5	0.79	22.1	7.1	77.9	0.05	14.3	41.8	-281	1.3	-98	-226	-156.1	-224.7	0	-56	-0.5	0.13
63	179.5	81	93	25.1	77	92	24	-4	-1	-1.1	1	1.11	9.11	171.5	97	1.09	10.57	160.5	89.5	-0.02	1.46	-11	-7.5	164	35		174	94.2	129	109		7.4	0.81	13.1	4.9	74.39	0.58	43	56.9	-23	-0.7	91	-56	-11.1	-22.3	-109	212	-0.3	-0.06
76	166	68.2	83	24.7	70.6	87	25.5	2.4	4	0.8	1	1.06	7.27	136	81	1.09	8.83	147	84.5	0.03	1.56	11	3.5	139	47.2	70	147	62.4	91.8	94		5.8	0.9	13.7	5	62.82	0.05	30	64.2	38	3.9	-70	68	20.5	34.1	-94	89	-0.1	0.01
56	169.5	63.8	84.5	22.2	64.4	84	22.5	0.6	-0.5	0.3	1	0.96	7.19	165.5	99	1.11	9.57	139.5	89	0.15	2.38	-26	-10	212	45.1		202	126.5	166.9	101		5.7	0.78	20.2	5.7	80.19	0.04	9.7	61.2	-26	4.6	0	127	-56	-30.6	-101	98	-0.1	0.07
56	156.5	55.2	84	22.5	56.7	81	23.3	1.5	-3	0.8	1	1.06	7.84	99.5	72.5	1.05	10.27	157.5	111	-0.01	2.43	58	38.5		27.3	120	317				177	6.1	1.29	15.6	6.2	46.25	8.76	118.7		201	21.1	0	25	84.2	152.6	0	-177	-6.1	-0.25
80	164.5	66.9	92	24.7	66.7	92	24.8	-0.2	0	0.1	1	1.01	13.4	122	66	0.92	16.98	109.5	68	-0.09	3.58	-12.5	2	120	43.6	47	232	30	76.4		102	7.7	1.16	18.1	6.1	46.89	0.23	85.7	36	-7	1	6	-133	18.6	-8	0	138	2.1	-0.03
63	158.2	58.3	88	23.3	58	88	23.2	-0.3	0	-0.1	1	1.08	8.23	193	123	1.11	11.99	180.5	114.5	0.03	3.76	-12.5	-8.5	140	36.3	75	225	58.7	103.7	149		6.6	0.65	11.1	4.9	94.64	0.23	48.9	63.8	14	5.7	18	-98	27.9	8.3	-11	0	0.3	0.03
[truncated: 53 more columns]
